# Supplementary material for: Improving Image Quality of Chest Radiography with Artificial Intelligence-Supported Dual-Energy X-Ray Imaging System: An Observer Preference Study in Healthy Volunteers
Source: J Clin Med. 2025 Mar 19;14(6):2091. doi: 10.3390/jcm14062091 (PMC11942644; doi:10.3390/jcm14062091)
Supplement: Supplementary file 1 [file jcm-14-02091-s001.zip]

Archive with 1 entries (1 files):
- jcm-3453735-supplementary.pdf
